# Supplementary material for: A corpus-based study of modal verbs in Chinese–English governmental press conference interpreting
Source: Front Psychol. 2022 Nov 3;13:1065077. doi: 10.3389/fpsyg.2022.1065077 (PMC9669789; doi:10.3389/fpsyg.2022.1065077)
Supplement: Supplementary file 1 [file Table_1.XLSX]

## Sheet: Sheet1
年份	中文原文/翻译	说话者（总理/记者）	英文翻译/原文	中文助动词	英文情态动词	中文情态动词量值（a）	英文情态动词量值（b）	量值差（b-a=?）	是否增译	有无肯定/否定之间的转换	谈论的主题	提问记者所属单位	是否省译
2012	我要感谢多年来记者朋友们对于中国改革和建设事业的关注。	总理	I'd like to thank you for your long term interest in China's reform and development.	要	would	3	2	-1	否	无	开场致辞	——	无
2012	今年可能是最困难的一年，但也可能是最有希望的一年。	总理	This year may be the most difficult yet probably the most promising year.	可能	may	1	1	0	否	无			无
2012	我真诚希望，我，连同我这一生，给人民做的有益的事情，人民都把他忘记，并随着我日后长眠地下而湮没无闻。	总理	I sincerely hope that the people will forget me and all the concrete things that I have done for them and they will fall into oblivion as one day I shall go to my eternal rest.	——	shall	——	3	——	是	无	总理对自己过去工作的评价	新华社	无
2012	虽然没有因为不负责任而造成任何一件事情上的失误，但是作为国家最高行政机关的负责人，对于我在任职期间中国经济和社会所发生的问题，我都负有责任。为此，我感到歉疚。	总理	Although I have never committed any intentional error in my work because of dereliction of duty, as the head of the top executive body of the country, I should assume responsibility for the problems that have occurred in China’s economy and society during my term of office, for which I feel truly sorry.	——	should	——	3	——	是	无			无
2012	入则恳恳以尽忠，出则谦谦以自悔。	总理	When one is in office, he should discharge his duty conscientiously; when leaving office, he should conduct himself with humility and exercise self reflection.	——	should	——	3	——	是	无			无
2012	我秉承“苟利国家生死以，岂因祸福避趋之”的信念，为国家服务整整45年。	总理	I have devoted 45 years of my life to the service of this country remaining committed to the conviction that I shall dedicate myself to the interests of the country in life and death irrespective of personal weal and woe.	——	shall	——	3	——	是	无			无
2012	我相信，他们一定会比我做得更好。	总理	I have confidence that they will do better than me.	一定	will	4	3	1	否	无			无
2012	在您任期的最后一年，特别是考虑到不久前在波士顿的国际码头工人协会向您授予奖项，如果您只能做一件事来使中美经贸关系实现再平衡，为更多的美国工人创造就业机会，您将会做什么事？	记者	With due respect, Premier Wen, in your last year of office, if you would have one thing that you are allowed to do to rebalance the US-China economic relationship that can create American jobs, for example, in keeping with the award bestowed to you recently in Boston by the International Longshoremen's Association, then what's it that you would like to do?	能	would	1	2	1	否	无	中国贸易体系	美国全球广播公司	无
				——	can	——	1	——	是	无			无
				将会	would	2	2	0	否	无			无
2012	有些批评人士表示中国扭曲了国际竞争，使贸易对自己有利，您是否会考虑改革中国的贸易体系？	记者	Would you consider for example reforming China's trade regime that some American critiques say distorts global competition in China's favor?	——	would	——	2	——	是	无			无
2012	这个奖与其说是授予我的，不如说是中美经贸互利共赢的一个范例。	总理	Although I am the recipient of the award, I would rather see this award as a strong example showing that the business relations between China and the US are of mutual benefit.	不如	would	1	2	1	否	有			无
2012	记者先生提到，如果我做一件事能够缓解中美贸易的不平衡，那么我选择哪一件事情。	总理	You asked me if there is but one thing that I can do to ease the trade imbalance between China and the US, what steps will I take?	能够	can	1	1	0	否	无			无
2012	其次，加强双向投资。	总理	Second, the two countries should work together to increase mutual investment.	——	should	——	3	——	是	无			无
2012	至于你说到美国关心中国贸易体系改革的问题，如果讲得明确一点，主要指三个问题。	总理	With respect to your question concerning the possible reform of China's trading system, I would like to make three points.	——	would	——	2	——	是	无			无
2012	第一，就是进出口的基本平衡。我可以明确地告诉你，在2011年中国经常性账户占GDP的比重已经达到2.8%，小于3%的国际公认标准。	总理	First, on the balance between imports and exports of China, I would like to tell you that in 2011 the current account surplus of China accounted for 2.8% of its GDP that is below the 3% level that is the internationally recognized as appropriate.	可以	would	1	2	1	否	无			无
2012	请记者先生注意一种现象。	总理	I would like to draw your attention to such a phenomenon.	——	would	——	2	——	是	无			无
2012	这就告诉我们，中国的人民币汇率有可能已经接近均衡水平。	总理	That shows that the RMB exchange rate may possibly have reached an equilibrium level.	有可能	may	1	1	0	否	无			无
2012	我已经连续10年在这个场合谈台湾问题了，每一次心情都很不平静。	总理	This is the tenth consecutive time for me to address the Taiwan question on this occasion and each time I do so, strong emotions would well up inside me.	——	would	——	2	——	是	无	两岸关系	台湾《中国时报》	无
2012	我首先考虑的是，要加快ECFA的后续谈判。	总理	Well, I would like to say that we will accelerate the follow-up negotiations of ECFA.	——	would	——	2	——	是	无			无
2012	我常想，难道几千年的文化恩泽就不能消弭几十年的政治恩怨？	总理	I cannot help but ask: why can’t the nourishment of our common cultural bond that has stretched several thousand years resolve the political grudges between the two sides that have lasted just several decades?	——	cannot	——	1	——	是	无			无
				不能	can't	1	1	0	否	无			无
2012	我虽不能至，但心向往之。	总理	I wish that I could have been able to go and see for myself.	不能	could	1	1	0	否	有			有
2012	至于我在退休以后能不能到台湾去自由行。	总理	You asked me if I would like to take a tour to Taiwan after retirement.	——	would	——	2	——	是	无			无
2012	坦诚地讲，我愿意去，但是还得看条件。	总理	Honestly, I would really love to do it if the conditions permit.	愿意	would	1	2	1	否	无			无
2012	不过请你转达对台湾人民的问候。	总理	I would like to ask you to convey my greetings to the compatriots in Taiwan.	——	would	——	2	——	是	无			无
2012	我想起了台湾割让以后，台中有一位诗人叫林朝崧。	总理	At this moment, I cannot help but recall a poem written by a poet from central Taiwan by the name Lin Chaosong.	——	cannot	——	1	——	是	无			无
2012	这是整个中国人的骄傲。	总理	And that is something all Chinese can take pride in.	——	can	——	1	——	是	无			无
2012	未来四年可能要延续这样发展机遇。	记者	And we expect this good momentum to continue in the following four years.	可能	——	1	——	——	否	无			无
2012	我相信，只要全体中华儿女共同努力，祖国统一和民族振兴的大业一定能够实现，这是整个中国人的骄傲。	总理	I truly believe that with joint efforts of all compatriots of the Chinese nation, we will achieve the reunification and revitalization of the country.	一定	will	4	3	-1	否	无			无
2012	如果问我为什么关注这件事情，我出于责任感。	总理	I would like to say that it is because I have been seized by a strong sense of responsibility.	——	would	——	2	——	是	无	中国体制改革的难点	新加坡《联合早报》	无
2012	我深知解决这些问题，不仅要进行经济体制改革，而且要进行政治体制改革，特别是党和国家领导制度的改革。	总理	I am fully aware that to resolve these problems we must press ahead with both economic structural reform and political structural reform, in particular reform of the leadership system of our Party and the country.	要	must	3	4	1	否	无			无
2012	没有政治体制改革的成功，经济体制改革不可能进行到底，已经取得的成果还有可能得而复失，社会上新产生的问题，也不能从根本上得到解决，文化大革命这样的历史悲剧还有可能重新发生。	总理	Without a successful political structural reform, it is impossible for us to fully institute the economic structural reform, and the gains we have made in this area may be lost, new problems that have cropped up in China’s society will not be fundamentally resolved and such historical tragedy as the Cultural Revolution may happen again.	可能	may	1	1	0	否	无			无
				可能	may	1	1	0	否	无			无
2012	每个有责任的党员和领导干部都应该有紧迫感。	总理	I believe any member of the Party and government official with a sense of responsibility should fully recognize that this is an urgent task for our country.	应该	should	3	3	0	否	无			无
2012	在中国这样有13亿人口的大国，又必须从国情出发，循序渐进地建立社会主义民主政治。	总理	To conduct such a reform in our big country with a 1.3 billion population, we must always bear in mind China's national circumstances and develop our socialist democracy in a step-by-step manner.	必须	must	4	4	0	否	无			无
2012	但是改革只能前进。	总理	The reform can only go forward.	能	can	1	1	0	否	无			无
2012	不能停滞，更不能倒退。	总理	The reform must not stand still, still less go backward.	不能	mustn't	1	4	3	否	无			无
2012	我可以对大家讲，为了中国的改革开放事业，只要还有一口气，我就奋斗一天。	总理	I would like to tell you that even with a single breath, I am still prepared to dedicate myself fully to advancing China's reform and opening up cause.	可以	would	1	2	1	否	无			无
2012	这些年我多次谈到政治体制改革，应该说已经比较全面和具体了。	总理	I have talked about political structural reform in China on many occasions in these years. And I have set out my views on this topic in full and in detail.	应该	——	3	——	——	否	无			是
2012	我知道，人们不仅看我说什么、我的理想和信念，更看我通过自己的努力能够实现什么样的目标。	总理	I know that the people take an interest not only in what I have to say and what my ideals are, but also, and more importantly, in what results my efforts can bring.	能够	can	1	1	0	否	无			无
2012	请问总理，住房价格回落到什么程度才算是达到了调控目标？	记者	I would like to ask: how much does the home price need to drop for it to be considered as meeting the regulation target.	——	would	——	2	——	是	无	房地产市场调控	人民日报	无
2012	群众也在责怪我们，说房价越调越高，政策不出中南海。	总理	They complained that the housing regulation policy cannot even make its way out of Zhongnanhai.	——	cannot	——	1	——	是	无			无
2012	关于房地产市场发展，我有几个观点。	总理	With respect to the development of the housing market in China, I would like to make three observations.	——	would	——	2	——	是	无			无
2012	第一，要保持房地产长期平稳和健康发展。	总理	first, we must ensure the long-term, steady and sound growth of the housing market.	要	must	3	4	1	否	无			无
2012	我以为合理的房价，应该是使房价与居民的收入相适应，房价与投入和合理的利润相匹配。	总理	What we mean is that a reasonable housing price should match people's income, the construction cost and profits should be reasonable too.	应该	should	3	3	0	否	无			无
				——	should	——	3	——	是	无			无
2012	因此，调控不能放松。	总理	Therefore we must not slacken our efforts in regulating the housing sector.	不能	must not	1	4	3	否	无			无
2012	第三，房地产的发展，毫无疑问要充分发挥市场配置资源的基础性作用，就是说要充分利用市场这只手。	总理	And third in developing the housing market, we must fully bring out the fundamental role of the market in allocating resources.	要	must	3	4	1	否	无			无
2012	现在我可以明确地告诉大家，房价还远远没有回到合理价位。	总理	At present, the home price in some places is far from coming back to a reasonable level.	可以	——	1	——	——	否	无			是
2012	但是政府这只手也不可以缺少，因为它更具有稳定性和促进公平。	总理	But at the same time, the hand of the government is indispensable too, because that can promote stability and social fairness.	——	can	——	1	——	是	无			无
2012	在这种情况下，香港必须努力发展经济、改善民生、推进民主、保持社会和谐	总理	Under such circumstances, Hong Kong must continue to work hard to develop the economy, improve people's lives, advance democracy and maintain social harmony.	必须	must	4	4	0	否	无	香港社会现状	香港无线电视	无
2012	而且重点解决好社会公平、物价高涨、居民住房和教育与医疗等重大问题。	总理	In particular efforts should be made to address such important matters as social equity, consumer price hikes, people’s housing needs, education and people’s medical care on the priority basis.	——	should	——	3	——	是	无			无
2012	目前香港确实有困难，但是我想起邓小平先生的一句话。	总理	It is true that Hong Kong faces some difficulties, but I cannot help but recall a remark made by Mr. Deng Xiaoping.	——	cannot	——	1	——	是	无			无
2012	港人是能够治理好香港的，要有这个自信心。	总理	He said, "there should be confidence that the Hong Kong people can run Hong Kong well".	要	should	3	3	0	否	无			无
				能够	can	1	1	0	否	无			无
2012	请记者转达我对香港同胞的问候。	总理	I would like to ask this journalist from Hong Kong to convey my best regards to the Hong Kong compatriots.	——	would	——	2	——	是	无			无
2012	香港一定能够选出一个为多数港人所拥护的特首。	总理	Hong Kong will elect a chief executive who enjoys the support of the vast majority of the people in Hong Kong	一定	will	4	3	-1	否	无			无
2012	首先中国老百姓应该证明他们有能力来管好一个村的事务，然后他们逐渐可以管好一个乡、一个县的事务。	记者	The Chinese should first show that they can run a village and then a township.	应该	should	3	3	0	否	无	选举领导人的可能性	华盛顿邮报	无
2012	我曾经不仅一次地提出过，要坚定不移地实行村民自治，并且保护村民直选的合法权利。	总理	I have said on several occasions that we must adhere to the practice of self-governance by villagers in China and the villagers' lawful rights to directly elect the village committees must be protected.	要	must	3	4	1	否	无			无
				——	must	——	4	——	是	无			无
2012	我们应该按照这条道路鼓励群众大胆实践，并且在实践中使他们受到锻炼。	总理	We must continue to encourage the people to take bold steps to experiment and that can help enhance our people’s ability in this regard through practices.	应该	must	3	4	1	否	无			无
				——	can	——	1	——	是	无			无
2012	我的提问是，今年的经济增速调低为7.5%，这是暂时性的减速，还是会变成常态性？	记者	I would like to ask: is it just a temporary cut in the growth speed or is it more of a permanent one?	——	would	——	2	——	是	无	中国经济增速调低	财经杂志	无
2012	同时，我也必须说明，这是我们主动调控的结果。	总理	At the same time, I'd like to say that the economic slowdown in China is mainly the result of our proactive macro control.	必须	would	4	2	-2	否	无			无
2012	应该承认，由于欧债危机、外部市场萎缩，中国经济有下行的压力。	总理	One should recognize that China's economy is under downward pressure due to the contraction of the external market caused by the European debt crisis.	应该	should	3	3	0	否	无			无
2012	我想说明的一点是，当我们宣布这个指标以后，许多国家的经济界、专家学者、新闻媒体都认为，从本质上看这是一个利好消息。因为中国经济能够克服不平衡、不协调、不可持续的问题，真正走上一条注重质量的发展道路，从根本上有利于世界经济的发展。	总理	With respect to the target of GDP growth this year, it is the consensus among the economists, experts, scholars, and the media organizations from many countries around the world that this is actually a piece of good news for the world because if we in China can truly overcome the problem of lack of adequate balance, coordination and sustainability in our economic growth and get Chinese economic g…	能够	can	1	1	0	否	无			无
2012	现在，对于我们来说，还是要把握好保持经济平稳较快发展、结构调整、管好通胀预期三者的关系。	总理	We must continue to strike a balance among maintaining steady and robust economic development, making economic structural adjustments and managing the inflationary expectations.	要	must	3.5	4	0.5	否	无			无
2012	如果一直保持这个速度，在经济总量不断增长的情况下，更不算低。	总理	If we can maintain such a growth rate while our economic aggregates continue to rise, this target cannot be considered low at all.	——	can	——	1	——	是	无			无
				——	cannot	——	1	——	是	无			无
2012	在网络上您可以看到网民对政府工作、对您本人的肯定和赞扬，	记者	There have been a lot of comments on the Internet on the work of the government and you yourself.	可以	——	1	——	——	否	无	社会公平正义	中央电视台	是
2012	我想问您的问题是，近年来您已经有很多次提起要促进社会的公平正义，但是现在社会上一些不公平的现象仍然是老百姓关注的焦点。	记者	You have said on many occasions that you must work hard to promote social equity and fairness, but the Chinese people still feel that there are still many problems that involve lack of equity and justice in the Chinese society.	——	must	——	4	——	是	无			无
2012	而且我们要想方设法使同样的经济总量能够换取更大的经济效益，能够使百姓得到更多的实惠。我们一定能够做到这一点，这是我们的目标。谢谢。	总理	Moreover, we must work even harder to raise our growth efficiency so that more benefits will be extended to the people. We have confidence that we will be able to do that.	要	must	3	4	1	否	无			无
2012				能够	will	1	3	2	否	无			无
2012				一定	will	4	3	-1	否	无			无
2012	请问您在任期之内还会做哪些工作进一步促进社会的公平正义？	记者	I would like to ask you what steps you will take during the remainder of your term of office to promote social fairness and justice.	——	would	——	2	——	是	无			无
2012	我们为实现社会的公平正义做了大量不可磨灭的工作。	总理	I believe that these efforts should be widely recognized.	——	should	——	3	——	是	无			无
2012	我们必须继续推进促进社会公平的各项工作。	总理	We must continue to do a conscientious job in promoting social equity and justice.	必须	must	4	4	0	否	无			无
2012	我们一定要通过努力实现这个目标，并使经费合理使用。	总理	We must make every effort to meet these targets and ensure that every piece of the spending will be wisely used.	一定要	must	4	4	0	否	无			无
2012	我们应该创造条件让人民提出意见批评政府。	总理	The government should create conditions for the people to criticize the government's work.	应该	should	3	3	0	否	无			无
2012	群众许多批评的意见值得我们深思。	总理	I believe that the government must seriously reflect on the critical views that the people have made.	——	must	——	4	——	是	无			无
2012	我甚至考虑，把一些经常批评政府的代表人士请到中南海，面对面地听取他们意见。	总理	I have often thought about inviting some representatives of people who on a regularly basis make critical comments on the work of the government to Zhongnanhai so that we can have a face-to-face discussion about the issues that they are interested in.	——	can	——	1	——	是	无			无
2012	如果你们注意的话，在今年政府工作报告听取意见的安排中，我们已经尝试做了，但还很不够。	总理	If you have followed the news coverage about my work of soliciting views on the report of the work of the government, you may have found out that actually such a practice has been tried, but I don't think it's enough yet.	——	may	——	1	——	是	无			无
2012	人言不足恤。	总理	One should not fear the rumors and slanders from others.	——	shouldn't	——	3	——	是	无			无
2012	在我任职的最后一年，我们政府将做几件困难的事情，一定要做，努力做好，而不留给后人。	总理	We are determined to accomplish these tasks rather than pass the problems to the next government.	一定	——	4	——	——	否	无			无
2012	我以为在收入分配当中，特别应该把握好三点：	总理	I think that the following three points are very important:	应该	——	3	——	——	否	无			是
2012	第一，要保障平民的生命安全。叙利亚各方都要立即停止对无辜平民的杀戮。	总理	First, the lives of civilians must be protected and the killing of civilians must be immediately stopped by all relevant parties in Syria.	要	must	3	4	1	否	无	叙利亚问题	半岛电视台	无
				要	must	3	4	1	否	无			无
2012	阿拉伯人民追求民主的诉求，必须得到尊重和切实的回应，而且我以为，这种民主的趋势是任何力量不可阻挡的。	总理	We believe that the demand for democracy by the Arab people must be respected and truly responded to. I believe that this trend towards democracy cannot be held back by any force.	必须	must	4	4	0	否	无			无
				不可	cannot	3	1	-2	否	无			无
2012	中国在叙利亚问题上的立场可以概括为四点	总理	The position of the Chinese government on the Syrian issue is four-fold	可以	——	1	——	——	否	无			是
2012	您个人觉得吴英到底该不该被判死刑？	记者	I would like to ask you, Mr. Premier, do you think Wuying should be sentenced to death?	——	would	——	2	——	是	无	浙江吴英案	中央人民广播电台	无
				该	should	3	3	0	否	无			无
2012	——	总理	On this matter, I would like to make the following points.	——	would	——	2	——	是	无			无
2012	第一，对于民间借贷的法律关系和处置原则应该做深入的研究，使民间借贷有明确的法律保障。	总理	First, a thorough study must be conducted concerning the legal aspects of private lending and the principles that should be observed in handling this matter so that there will be clearly defined legal safeguards for private lending.	应该	must	3	4	1	否	无			无
				——	should	——	3	——	是	无			无
2012	第二，对于案件的处理，一定要坚持实事求是。	总理	Second, the Wuying case must be handled on the basis of real facts.	一定要	must	4	4	0	否	无			无
2012	我注意到，最高人民法院下发了关于慎重处理民间借贷纠纷案件的通知，并且对吴英案采取了十分审慎的态度。	总理	I have noted that the Supreme People's Court has issued a circular requiring that all cases concerning the disputes over private lending must be carefully handled and the Supreme People's Court has taken a cautious attitude toward the Wuying case.	——	must	——	4	——	是	无			无
2012	第三，这件事情反映了民间金融的发展与我们经济社会发展的需求还不适应。	总理	Third, the case shows in my view that private finance cannot yet meet the requirements of economic and social development in China.	——	cannot	——	1	——	是	无			无
2012	我们应该引导，允许民间资本进入金融领域。	总理	We should allow non-governmental investment into finance.	应该	should	3	3	0	否	无			无
2012	使其规范化、公开化，既鼓励发展，又加强监管。	总理	We should encourage their development and at the same time put them under strict oversight and supervision.	——	should	——	3	——	是	无			无
2012	我可以告诉大家，中国人民银行和中国银监会正在积极考虑将温州的民间金融作为综合改革的试点之一。	总理	I can tell you here that the People's Bank of China and China Banking Regulatory Commission (CBRC) are now actively considering launching an overall reform in this particular field with Wenzhou’s private financial activities as one of the places for a trial of this reform.	可以	can	1	1	0	否	无			无
2012	我想这件事情给我们的启示是：	总理	I would like to make the following points.	想	would	3	2	-1	否	无			无
2012	您认为您领导的政府将采用什么样的方式才能最好地应对这个局面？	记者	What do you think your government can do?	能	can	1	1	0	否	无	西藏问题	法新社	无
2012	应该明确的是，西藏和四省藏区都是中国领土不可分割的部分。	总理	At the same time, I must point out that all should recognize that Tibet and the Tibetan-inhabited areas of four provinces are inseparable parts of China's territory.	——	must	——	4	——	是	无			无
				应该	should	3	3	0	否	无			无
2012	因此，中央已经采取了积极的措施，包括制定和落实加快西藏发展的新规划。这些政策措施的主要目的，在于提高农牧民的生活。	总理	The Chinese government has taken strong measures to accelerate the economic and social development in Tibet, including the formulation of a new plan for that purpose in the hope that we would be able to further promote the living standards of the farmers and herdsmen in Tibet.	——	would	——	2	——	是	无			无
2012	我们对藏族同胞要采取平等和尊重的态度，并且不断地改善我们的工作。	总理	We must treat all our Tibetan compatriots as equals and with respect and make continuous improvement in our work in this area.	要	must	3	4	1	否	无			无
2012	如果不累的话，我们再提两个问题。	总理	If you are not too tired, I would like to take two more questions?	——	would	——	2	——	是	无	——	——	无
2012	首先，就是要为所有的人创造一个学习、就业和创业的均等条件，让他们在同一起跑线上起跑。其次，要关心弱势群体的生活。	总理	First, the government must create equal conditions for all in terms of education, employment and starting one's own businesses so that all people will be able to get started from the same starting line; second, we must pay close attention to the wellbeing of the vulnerable groups in the society.	要	must	3	4	1	否	无	收入分配差距	中国新闻社	无
				要	must	3	4	1	否	无			无
2012	第三，要重视财政和收入分配制度的改革，使共同富裕建立在制度的基础之上。	总理	And third, we must continue to reform the fiscal system and income distribution system so as to put in place the institutional arrangements for us to achieve the goal of common prosperity.	要	must	3	4	1	否	无			无
2012	您是怎么看待这个问题？	记者	I would like to get your personal perspective on this matter.	——	would	——	2	——	是	无	地方债务；王立军事件	路透社	无
2012	关于地方政府债务问题，我想明确地告诉你以下几点。	总理	On local government debt, I would like to make the following points.	想	would	2	2	0	否	无			无
2012	对于增量，今后所有的地方债务，都必须列入财政预算和决算，接受同级人民代表大会的监督。	总理	For any increase in local government debt, the revenues and expenditures must be incorporated into the local governments’ budgets and final accounts subject to the supervision of people's congresses at the same level.	必须	must	4	4	0	否	无			无
2012	对于这样的企业，我们将通过它的收益来进行偿还。	总理	The debt of some projects can actually be repaid by the returns made on those projects.	——	can	——	1	——	是	无			无
2012	我可以告诉大家，中央高度重视。	总理	I would like to tell you that the central authorities have taken this matter very seriously.	可以	would	1	2	1	否	无			无
2012	调查和处理的结果一定会给人民以回答，并且经受住法律和历史的检验。	总理	As far as the result of the investigation and how this matter will be handled are concerned, an answer must be given to the people and the results of the investigation should be able to stand the test of the law and history.	一定会	must	4	4	0	否	无			无
				——	should	——	3	——	是	无			无
2012	现任重庆市委和市政府必须反思，并认真从王立军事件中吸取教训。	总理	The current party committee and government of Chongqing must seriously reflect on the Wang Lijun incident and lessons from this incident.	必须	must	4	4	0	否	无			无
2012	党的十一届三中全会，特别是中央作出关于正确处理若干历史问题的决议以来，确立了解放思想、实事求是的思想路线和党的基本路线，并且做出了改革开放这一决定中国命运和前途的重大抉择。	总理	Since the 3rd plenum of the 11th CPC Central Committee, in particular, since the central authorities took the decision on the correct handling of relevant historical issues, we have established the line of thinking that we should free our minds and seek truth from facts and we have formulated the basic guideline of our party, in particular we have taken the major decision of conducting reform and…	——	should	——	3	——	是	无			无
2012	历史告诉我们，一切符合人民利益的实践，都要认真吸取历史的经验教训，并且经受住历史和实践的考验。	总理	What has happened shows that any practice we take must be based on the experience and lessons we have gained from history and must serve the people's interests and that any practice we take must be able to stand the test of history and the reality.	——	must	——	4	——	是	无			无
				要	must	3	4	1	否	无			无
				——	must	——	4	——	是	无			无
2012	我可以负责地告诉你，我们去年已经成功地偿还了所有义务教育阶段学校的债务。	总理	As a matter of fact, last year we have been able to pay off all the debts of the schools during the compulsory education period.	可以	——	1	——	——	否	无			是
2012	整整三个小时了。是不是可以结束了？	总理	It's been three hours and I suppose we could call it the end of our press conference.	可以	could	1	1	0	否	无	——	——	无
